# Supplementary material for: Salivary micro RNAs as biomarkers for oropharyngeal cancer
Source: Cancer Med. 2023 Jun 6;12(14):15128–40. doi: 10.1002/cam4.6185 (PMC10417169; doi:10.1002/cam4.6185)
Supplement: Supplementary file 3 — Table S1. [file CAM4-12-15128-s007.xlsx]

## Sheet: Table S1
Table S1. Differentially expressed miRNAs comparing Control (HPV positive) vs OPC (HPV Positive). DESeq package was used to identify differentially expressed miRNAs and estimated normalised expression counts. Only miRNAs showing an adjusted FDR < 0.05 are shown.
miRNA	CPOS_1	CPOS_2	CPOS_3	CPOS_4	OPC_1	OPC_2	OPC_3	OPC_4	OPC_5	OPC_6	baseMean	log2FoldChange	lfcSE	stat	pvalue	padj	OPC expression?
hsa-miR-1290	20571.7	10839.4	27571.8	8260.03	4167.56	2134.13	648.051	2943.73	1027.55	1420.88	7958.47	-3.02978	0.522682	-5.79659	6.76768e-09	2.36192e-06	Down regulated
hsa-miR-1246	8215.91	4184.11	13808.2	4230.35	2009.51	1606.63	1023.69	997.591	285.551	826.809	3718.83	-2.75425	0.511022	-5.3897	7.05755e-08	1.0808e-05	Down regulated
hsa-miR-3960	61.5589	23.3126	89.0849	43.3882	5.60533	6.21921	1.43374	2.80222	10.8163	6.6377	25.0859	-3.22345	0.603633	-5.34008	9.29053e-08	1.0808e-05	Down regulated
hsa-miR-12136	261.625	142.916	334.069	206.094	67.6143	32.2268	126.647	15.4122	45.4285	38.1668	127.02	-2.06784	0.524266	-3.94426	8.00461e-05	0.00698402	Down regulated
hsa-miR-501-3p	48.3677	59.8019	111.356	35.2529	11.9113	13.5692	9.39898	21.0167	30.2857	14.9348	35.5895	-1.81561	0.480932	-3.7752	0.000159882	0.0111597	Down regulated
hsa-miR-99a-3p	6.59559	18.2447	44.5425	5.42353	1.40133	1.69615	1.11513	2.80222	4.32653	1.65943	8.7807	-2.86769	0.785457	-3.65098	0.000261242	0.0151956	Down regulated
hsa-miR-619-5p	48.3677	33.4485	0	67.7941	7.70733	12.6269	3.5047	16.8133	10.8163	12.0308	21.311	-2.07704	0.578792	-3.58857	0.000332491	0.0165771	Down regulated
hsa-miR-132-5p	8.79412	5.06796	22.2712	10.8471	34.3327	51.4498	27.5597	23.8189	25.9592	29.0399	23.9141	1.93747	0.578641	3.34831	0.000813049	0.0266985	Up regulated
hsa-miR-3529-3p	670.552	617.277	623.595	799.97	4296.84	3871.93	5596.37	638.906	298.53	2353.89	1976.79	2.06718	0.619145	3.33877	0.0008415	0.0266985	Up regulated
hsa-miR-502-3p	54.9633	54.734	111.356	32.5412	12.612	16.5846	12.5851	18.2144	34.6122	21.5725	36.9775	-1.57692	0.46852	-3.36575	0.000763367	0.0266985	Down regulated
hsa-miR-7-5p	670.552	617.277	623.595	799.97	4296.84	3871.93	5596.37	638.906	298.53	2353.89	1976.79	2.06718	0.619145	3.33877	0.0008415	0.0266985	Up regulated
hsa-miR-148b-3p	35.1765	88.1825	133.627	37.9647	24.173	26.0076	28.6748	9.80777	15.1428	14.52	41.3277	-1.67204	0.507357	-3.29558	0.000982177	0.028565	Down regulated
hsa-miR-548k	13.1912	4.05437	0	16.2706	85.131	99.8843	56.3939	30.8244	4.32653	36.0925	34.6169	2.40374	0.75059	3.20246	0.00136259	0.0339736	Up regulated
hsa-miR-6887-5p	5.49633	5.06796	22.2712	2.71176	0	0	0	0	4.32653	0	3.98738	-4.95011	1.54575	-3.20241	0.00136284	0.0339736	Down regulated
hsa-miR-125a-5p	28.5809	22.299	66.8137	8.13529	167.81	79.719	50.181	116.292	38.9388	56.8353	63.5605	1.79492	0.579392	3.09794	0.00194868	0.0425735	Up regulated
hsa-miR-500a-3p	13.1912	27.367	22.2712	13.5588	5.95567	3.95768	2.38957	0	8.65306	5.80799	10.3152	-2.11388	0.682453	-3.09747	0.00195179	0.0425735	Down regulated
hsa-miR-10400-5p	6.59559	0	22.2712	10.8471	0.350333	0.376922	0.318609	2.80222	0	0.414856	4.39768	-3.61881	1.1776	-3.07305	0.00211883	0.0434983	Down regulated
