# Supplementary material for: Salivary micro RNAs as biomarkers for oropharyngeal cancer
Source: Cancer Med. 2023 Jun 6;12(14):15128–40. doi: 10.1002/cam4.6185 (PMC10417169; doi:10.1002/cam4.6185)
Supplement: Supplementary file 4 — Table S2. [file CAM4-12-15128-s003.xlsx]

## Sheet: Sheet1
Table S2. Differentially expressed miRNAs comparing Control (HPV negative) vs OPC (HPV Positive). DESeq package was used to identify differentially expressed miRNAs and estimated normalised expression counts. Only miRNAs showing an adjusted FDR < 0.05 are shown.
miRNA	CNEG_1	CNEG_2	CNEG_3	CNEG_4	CNEG_5	CNEG_6	OPC_1	OPC_2	OPC_3	OPC_4	OPC_5	OPC_6	baseMean	log2FoldChange	lfcSE	stat	pvalue	padj	OPC expression?
hsa-miR-10a-5p	157.774	167.203	218.756	765.755	274.409	3103.02	6.5052	0.984599	2.29686	6.90721	23.2867	3.35054	394.187	-7.01843	0.777923	-9.02201	1.84669e-19	1.24282e-16	Down regulated
hsa-miR-10b-5p	150.436	164.087	215.951	765.755	270.612	3096.41	6.5052	0.984599	2.29686	6.90721	27.1679	3.35054	392.539	-6.88463	0.789203	-8.72353	2.69657e-18	9.07396e-16	Down regulated
hsa-miR-194-5p	1564.9	1686.57	2293.2	7993.04	2710.93	22781.9	244.595	219.566	142.406	119.725	34.9301	180.092	3330.99	-5.36559	0.626551	-8.56369	1.09309e-17	2.45216e-15	Down regulated
hsa-miR-215-5p	80.7218	65.4272	119.661	496.844	251.119	1143.39	11.0588	10.5024	8.32613	2.3024	3.88112	8.37635	183.468	-5.49411	0.654005	-8.40072	4.43746e-17	7.46603e-15	Down regulated
hsa-miR-192-5p	917.293	938.828	1319.08	4909.54	2456.89	16450.3	160.678	252.385	157.622	66.7697	46.5735	145.748	2318.48	-5.0138	0.644395	-7.78063	7.21661e-15	9.71356e-13	Down regulated
hsa-miR-199a-5p	9.17293	20.7705	15.8925	99.881	34.5542	363.506	0	0.656399	1.43554	2.3024	0	0	45.681	-6.88037	0.964653	-7.13248	9.85732e-13	1.10566e-10	Down regulated
hsa-miR-215-3p	3.66917	3.11558	7.47884	25.6105	9.74607	19.8276	0	0	0	0	0	0	5.78731	-6.08128	1.10778	-5.48959	4.02862e-08	3.87323e-06	Down regulated
hsa-miR-376c-3p	9.17293	15.5779	8.41369	51.221	14.0495	218.104	3.90312	2.2974	4.88084	2.3024	3.88112	1.67527	27.9566	-4.00592	0.792105	-5.05731	4.2521e-07	3.57708e-05	Down regulated
hsa-miR-10a-3p	3.66917	6.23116	2.80456	10.2442	5.9489	36.3506	0.65052	0.3282	0	0	0	0	5.51894	-5.01545	1.05958	-4.73344	2.20749e-06	0.000165071	Down regulated
hsa-let-7e-5p	11612.9	10908.7	9626.2	6515.32	14727.3	7032.19	26540.6	19192.1	24975.8	19156	27874.2	34512.2	17722.8	1.33299	0.289808	4.59956	4.23388e-06	0.00028494	Up regulated
hsa-let-7f-5p	17779	17976.9	16137.5	12095.8	27611.6	12574	39827.4	34502.3	46314.3	30343.4	44423.3	58109.3	29807.9	1.28292	0.289839	4.42633	9.58515e-06	0.000586437	Up regulated
hsa-miR-376a-3p	3.66917	3.11558	2.80456	10.2442	4.43003	59.4828	0	0	0.861324	0	0	0.837635	7.12044	-4.84098	1.10326	-4.38788	1.14459e-05	0.000641923	Down regulated
hsa-let-7a-5p	21248.2	19466.1	17740.7	13711.9	30769.8	13885.9	42683.9	36218.1	48818.4	34593.6	53392.6	62164.2	32891.1	1.24993	0.289698	4.3146	1.59894e-05	0.000768632	Up regulated
hsa-miR-126-3p	354.075	523.417	450.6	1516.14	642.354	4421.55	276.471	356.425	254.665	103.608	50.4546	239.564	765.777	-2.61646	0.605001	-4.32473	1.5272e-05	0.000768632	Down regulated
hsa-miR-214-5p	1.83459	4.15411	0.934855	12.8053	3.16431	29.7414	0.65052	0	0	0	0	0	4.44042	-5.07611	1.19661	-4.24209	2.21449e-05	0.000993568	Down regulated
hsa-miR-126-5p	9.17293	36.3484	16.8274	61.4652	14.3027	158.621	3.90312	5.90759	13.207	2.3024	3.88112	9.21398	27.9294	-2.80075	0.677248	-4.13549	3.542e-05	0.00148986	Down regulated
hsa-miR-3614-5p	0	0	6.54398	0	3.29088	0	45.5364	22.974	17.5136	16.1168	0	30.9925	11.914	3.40523	0.84978	4.00719	6.14463e-05	0.00243255	Up regulated
hsa-miR-214-3p	3.66917	0	2.80456	15.3663	3.79717	59.4828	0.65052	0	0.861324	0	0	0.837635	7.28912	-4.56723	1.14669	-3.98298	6.80565e-05	0.00254456	Down regulated
hsa-miR-619-5p	20.1804	203.551	37.3942	235.617	10.7586	82.615	14.3114	21.9894	6.31638	27.6288	19.4056	24.2914	58.6716	-2.38592	0.64863	-3.6784	0.000234701	0.00831336	Down regulated
hsa-miR-411-5p	42.1955	27.0017	19.632	40.9768	16.0747	158.621	5.85468	7.54859	15.7909	13.8144	11.6434	15.9151	31.2557	-2.06621	0.575198	-3.59216	0.000327942	0.0110353	Down regulated
hsa-miR-32-5p	51.3684	136.047	624.483	361.108	76.4497	234.627	26.0208	53.1683	127.189	46.0481	31.049	77.9001	153.788	-2.01897	0.568493	-3.55144	0.000383134	0.0122785	Down regulated
hsa-miR-369-5p	29.3534	18.6935	11.2183	12.8053	8.60692	39.6552	5.20416	3.282	4.30662	2.3024	7.76225	7.53871	12.5607	-1.96075	0.554924	-3.53336	0.000410315	0.0125519	Down regulated
hsa-let-7c-5p	27775.6	18305.1	15768.2	13591.5	25314.8	12289.8	37344.4	27435.2	36845.7	32641.2	51716	48860.9	28990.7	1.05465	0.300698	3.50733	0.000452635	0.0132445	Up regulated
hsa-miR-152-3p	11.0075	11.4238	57.0261	43.5379	3.54402	13.2184	1.95156	0.984599	4.88084	2.3024	19.4056	2.5129	14.3163	-2.46063	0.767103	-3.20769	0.00133804	0.037521	Down regulated
