# Supplementary material for: Salivary micro RNAs as biomarkers for oropharyngeal cancer
Source: Cancer Med. 2023 Jun 6;12(14):15128–40. doi: 10.1002/cam4.6185 (PMC10417169; doi:10.1002/cam4.6185)
Supplement: Supplementary file 5 — Table S3. [file CAM4-12-15128-s005.xlsx]

## Sheet: Sheet1
Table S3. Differentially expressed miRNAs comparing Control (HPV negative) versus Control (HPV positive). DESeq package was used to identify differentially expressed miRNAs and estimated normalised expression counts. Only miRNAs showing an adjusted FDR < 0.05 are shown.
miRNA	CNEG_1	CNEG_2	CNEG_3	CNEG_4	CNEG_5	CNEG_6	CPOS_1	CPOS_2	CPOS_3	CPOS_4	baseMean	log2FoldChange	lfcSE	stat	pvalue	padj	CPOS expression?
hsa-miR-194-5p	723.728	838.018	1144.39	3978.01	1248.67	11614.8	43.856	17.8203	18.2744	36.9684	1966.45	-6.72893	0.701824	-9.58778	9.00035e-22	3.19512e-19	Down regulated
hsa-miR-192-5p	424.225	466.483	658.266	2443.4	1131.66	8386.76	37.4604	43.2779	36.5488	53.142	1368.12	-5.70387	0.698952	-8.16061	3.33347e-16	5.9169e-14	Down regulated
hsa-miR-215-5p	37.3318	32.5093	59.7152	247.271	115.667	582.929	2.741	4.24293	0	4.62105	108.703	-5.57713	0.844368	-6.60509	3.97281e-11	4.70116e-09	Down regulated
hsa-miR-10a-5p	72.9667	83.0794	109.167	381.104	126.394	1582	0.913667	0	0	0	235.562	-9.07424	1.43166	-6.33826	2.32372e-10	2.00924e-08	Down regulated
hsa-miR-10b-5p	69.5729	81.5313	107.767	381.104	124.645	1578.63	0.913667	0	0	0	234.416	-9.06656	1.43735	-6.30782	2.82991e-10	2.00924e-08	Down regulated
hsa-miR-126-3p	163.751	260.075	224.865	754.56	295.872	2254.22	112.381	36.4892	54.8232	34.6578	419.169	-3.44521	0.662522	-5.20015	1.99133e-07	1.1782e-05	Down regulated
hsa-miR-449a	12.7268	4.64419	1.8661	0	1.5158	8.42383	73.0934	165.474	0	13.8631	28.1607	3.87934	0.806167	4.81207	1.49371e-06	7.57526e-05	Up regulated
hsa-miR-1-3p	3.3938	6.19225	9.79702	28.0411	6.87938	119.618	0	0	0	0	17.3922	-6.00308	1.34349	-4.46829	7.88491e-06	0.000349893	Down regulated
hsa-miR-125a-5p	78.9059	52.1181	44.7864	104.517	77.4222	234.182	23.7553	18.6689	54.8232	6.93157	69.6111	-2.25297	0.579928	-3.88491	0.000102368	0.00403783	Down regulated
hsa-miR-12136	23.7566	93.9158	83.5079	17.8443	12.826	47.1734	217.453	119.651	274.116	175.6	106.584	2.04368	0.545079	3.74932	0.000177313	0.00572238	Up regulated
hsa-miR-376c-3p	4.24225	7.74032	4.19872	25.4919	6.47128	111.195	0.913667	1.69717	0	0	16.195	-4.33904	1.15456	-3.75818	0.000171156	0.00572238	Down regulated
hsa-miR-1290	3525.31	3518.23	1270.35	7902.49	1189.84	6124.12	17098.4	9074.77	22623.7	7037.85	7936.5	1.83111	0.518983	3.52826	0.000418293	0.0114226	Up regulated
hsa-miR-99b-5p	66.1791	46.4419	41.5207	94.32	88.3242	168.477	36.5467	18.6689	18.2744	4.62105	58.3374	-2.01833	0.56879	-3.54847	0.00038748	0.0114226	Down regulated
hsa-miR-139-5p	4.24225	5.16021	8.39745	29.3157	15.2746	38.7496	2.741	0	0	0	10.3881	-3.65891	1.06788	-3.42633	0.000611802	0.0155136	Down regulated
hsa-miR-199a-5p	4.24225	10.3204	7.93092	49.7092	15.9159	185.324	3.65467	0.848586	0	0	27.7946	-4.59328	1.35487	-3.3902	0.000698421	0.0165293	Down regulated
